# Supplementary material for: Bone-related Circulating MicroRNAs miR-29b-3p, miR-550a-3p, and miR-324-3p and their Association to Bone Microstructure and Histomorphometry
Source: Sci Rep. 2018 Mar 20;8:4867. doi: 10.1038/s41598-018-22844-2 (PMC5861059; doi:10.1038/s41598-018-22844-2)
Supplement: Supplementary file 2 — Supplemental Data 1 [file 41598_2018_22844_MOESM2_ESM.xlsx]

## Sheet: Microstructure
Spearman rho	BV/TV (%) histo	Tb. N (1/mm) histo	Tb. Th (µm) histo	Tb. Sp (µm) histo
Ct. Po (%)	0.27 [-0.14,0.62]	-0.12 [-0.51,0.32]	0.48 [0.08,0.77]	0.02 [-0.41,0.41]
Ct. Pore DM Mean (µm)	0.19 [-0.22,0.57]	-0.1 [-0.5,0.32]	0.34 [-0.05,0.67]	0.02 [-0.4,0.43]
Ct. Pore DM Max (µm)	0.38 [0,0.69]	0.08 [-0.35,0.5]	0.47 [0.08,0.76]	-0.16 [-0.55,0.26]
BV/TV (%) nano	0.77 [0.54,0.91]	0.5 [0.15,0.78]	0.69 [0.4,0.86]	-0.6 [-0.83,-0.26]
Tb. Th (µm) nano	0.57 [0.29,0.75]	0.14 [-0.25,0.49]	0.71 [0.43,0.88]	-0.25 [-0.55,0.12]
Tb. Th Max (µm) nano	0.63 [0.32,0.83]	0.3 [-0.08,0.6]	0.66 [0.35,0.86]	-0.4 [-0.67,-0.04]
p-values	BV/TV (%) histo	Tb, N (1/mm) histo	Tb, Th (µm) histo	Tb, Sp (µm) histo
Ct. Po (%)	0.200129	0.614147	0.0353895	0.942847
Ct. Pore DM Mean (µm)	0.360532	0.683176	0.115864	0.93091
Ct. Pore DM Max (µm)	0.0741342	0.721711	0.0370178	0.458238
BV/TV (%) nano	0.00108425	0.0227467	0.000995885	0.00718787
Tb. Th (µm) nano	0.00116668	0.488581	0.00157024	0.196976
Tb. Th Max (µm) nano	0.0037265	0.126715	0.00370718	0.0420724

## Sheet: miRNA spearman results
Spearman Rho	MAR	BFR.BS	BS.BV	ES.BS	MS.BS	OS.BS	QS.BS	Ct. Pos. (%)	BV/TV (%)
let-7b-5p	0.20639	0.0845529	0.294593	0.186696	0.100124	0.137421	-0.284885	-0.205062	-0.34916
miR-140-5p	0.0407125	0.104715	0.181632	0.172711	-0.0662546	-0.0257288	-0.122119	-0.376101	0.0524072
miR-16-5p	0.20017	0.100163	0.101834	0.0333926	0.165637	0.125086	-0.12853	-0.00770289	-0.153782
miR-186-5p	0.151146	0.0416802	0.181557	0.358954	0.114081	0.0142485	-0.308727	-0.126824	-0.0530233
miR-19a-3p	0.192253	0.108618	0.0437996	0.0760914	0.193078	0.157383	-0.204854	-0.170839	-0.0962808
miR-19b-3p	0.153194	0.109233	0.0700794	0.153825	0.122096	0.116327	-0.217982	-0.265957	-0.0459712
miR-215-5p	0.100085	-0.0149594	0.103477	-0.258109	-0.213597	-0.012317	0.137689	0.0212766	-0.280843
miR-29b-3p	0.599548	0.467144	0.259584	-0.110335	0.232443	0.175222	-0.113605	0.138402	-0.239572
miR-320a	-0.162896	-0.241379	-0.0391674	-0.135561	-0.00840752	0.0799672	-0.00641515	0.206514	-0.189732
miR-324-3p	0.446141	0.396748	0.270736	0.210209	0.413844	0.209388	-0.285453	-0.300743	-0.00292569
miR-335-5p	0.0593892	0.0403252	-0.269168	0.0629706	0.0976756	0.157974	-0.0839823	0.358925	0.0962214
miR-365a-3p	0.195646	0.0708943	0.0925267	-0.0339401	-0.0756489	0.0191597	0.0454892	0.19745	-0.0887663
miR-378a-5p	0.240249	0.0156047	-0.0344875	-0.110016	-0.131488	-0.242474	0.196581	0.178725	0.00936064
miR-532-5p	0.179813	0.091057	0.190965	0.209691	0.169098	0.0955379	-0.209466	-0.204971	0.0216483
miR-550a-3p	0.433136	0.318049	0.470298	0.224716	0.178986	0.220884	-0.298275	0.0238466	-0.468946
miR-7-5p	0.295647	0.156047	0.397755	0.229369	0.116164	0.0725332	-0.223172	-0.0878577	-0.21431
miR-93-5p	0.292904	0.231545	0.0681632	0.29807	0.0885043	0.0484467	-0.216456	-0.0084365	-0.127121
P-Values	MAR	BFR.BS	BS.BV	ES.BS	MS.BS	OS.BS	QS.BS	Ct. Pos. (%)	BV/TV (%)
let-7b-5p	0.356778	0.715561	0.128067	0.341472	0.649438	0.485595	0.149781	0.26022	0.0464137
miR-140-5p	0.857242	0.651465	0.35496	0.379474	0.763905	0.8966	0.543984	0.0338805	0.772086
miR-16-5p	0.37177	0.665752	0.606112	0.866042	0.450065	0.525942	0.522876	0.966625	0.392858
miR-186-5p	0.501946	0.857636	0.355162	0.0606728	0.60425	0.942632	0.117152	0.489137	0.769478
miR-19a-3p	0.391363	0.639311	0.824855	0.700356	0.37741	0.42381	0.30536	0.34986	0.59403
miR-19b-3p	0.496102	0.637404	0.723073	0.434494	0.578908	0.555535	0.274713	0.141217	0.799468
miR-215-5p	0.657655	0.948685	0.600283	0.184802	0.327775	0.950399	0.493425	0.907983	0.113385
miR-29b-3p	0.00318707	0.0327533	0.182215	0.576208	0.285838	0.372476	0.572612	0.449998	0.179329
miR-320a	0.468875	0.29184	0.843138	0.491578	0.969629	0.685843	0.974666	0.256788	0.290264
miR-324-3p	0.0374149	0.0749593	0.163477	0.282973	0.0496368	0.284901	0.148936	0.0944166	0.987108
miR-335-5p	0.792912	0.862221	0.166027	0.750232	0.657494	0.422051	0.677064	0.0436548	0.594258
miR-365a-3p	0.382896	0.760085	0.639577	0.863866	0.731554	0.922909	0.821745	0.278712	0.623261
miR-378a-5p	0.281497	0.946474	0.861691	0.577318	0.549817	0.213791	0.325723	0.327724	0.958767
miR-532-5p	0.423289	0.694658	0.330345	0.28419	0.440518	0.62867	0.294361	0.260438	0.904817
miR-550a-3p	0.0440499	0.160011	0.011553	0.250288	0.413843	0.258669	0.130741	0.896924	0.00590802
miR-7-5p	0.181596	0.49938	0.0360702	0.240353	0.597618	0.713772	0.263162	0.632543	0.231065
miR-93-5p	0.185875	0.312539	0.730363	0.123416	0.688	0.806602	0.278172	0.963449	0.480833
