# Supplementary material for: Bone-related Circulating MicroRNAs miR-29b-3p, miR-550a-3p, and miR-324-3p and their Association to Bone Microstructure and Histomorphometry
Source: Sci Rep. 2018 Mar 20;8:4867. doi: 10.1038/s41598-018-22844-2 (PMC5861059; doi:10.1038/s41598-018-22844-2)
Supplement: Supplementary file 3 — Supplemental Table 1 [file 41598_2018_22844_MOESM3_ESM.xlsx]

## Sheet: Tabelle1
#	mature ID	mature Seq	mature Acc
1	hsa-let-7b-5p	UGAGGUAGUAGGUUGUGUGGUU	MIMAT0000063
2	hsa-miR-140-5p	CAGUGGUUUUACCCUAUGGUAG	MIMAT0000431
3	hsa-miR-152-3p	UCAGUGCAUGACAGAACUUGG	MIMAT0000438
4	hsa-miR-16-5p	UAGCAGCACGUAAAUAUUGGCG	MIMAT0000069
5	hsa-miR-186-5p	CAAAGAAUUCUCCUUUUGGGCU	MIMAT0000456
6	hsa-miR-19a-3p	UGUGCAAAUCUAUGCAAAACUGA	MIMAT0000073
7	hsa-miR-19b-3p	UGUGCAAAUCCAUGCAAAACUGA	MIMAT0000074
8	hsa-miR-215-5p	AUGACCUAUGAAUUGACAGAC	MIMAT0000272
9	hsa-miR-29b-3p	UAGCACCAUUUGAAAUCAGUGUU	MIMAT0000100
10	hsa-miR-30e-5p	UGUAAACAUCCUUGACUGGAAG	MIMAT0000692
11	hsa-miR-320a	AAAAGCUGGGUUGAGAGGGCGA	MIMAT0000510
12	hsa-miR-324-3p	ACUGCCCCAGGUGCUGCUGG	MIMAT0000762
13	hsa-miR-335-5p	UCAAGAGCAAUAACGAAAAAUGU	MIMAT0000765
14	hsa-miR-365a-3p	UAAUGCCCCUAAAAAUCCUUAU	MIMAT0000710
15	hsa-miR-378a-5p	CUCCUGACUCCAGGUCCUGUGU	MIMAT0000731
16	hsa-miR-532-5p	CAUGCCUUGAGUGUAGGACCGU	MIMAT0002888
17	hsa-miR-550a-3p	UGUCUUACUCCCUCAGGCACAU	MIMAT0003257
18	hsa-miR-7-5p	UGGAAGACUAGUGAUUUUGUUGU	MIMAT0000252
19	hsa-miR-93-5p	CAAAGUGCUGUUCGUGCAGGUAG	MIMAT0000093
